# Supplementary material for: Changes in the Expression of Renal Brush Border Membrane N-Glycome in Model Rats with Chronic Kidney Diseases
Source: Biomolecules. 2021 Nov 11;11(11):1677. doi: 10.3390/biom11111677 (PMC8616023; doi:10.3390/biom11111677)
Supplement: Supplementary file 1 [file biomolecules-11-01677-s001.zip]

Archive with 1 entries (1 files):
- biomolecules-1399453-supplementary.pdf
